# Supplementary material for: Safety competence promotion in secondary education – A case of the Finnish NouHätä! Programme
Source: Heliyon. 2024 Apr 12;10(8):e28099. doi: 10.1016/j.heliyon.2024.e28099 (PMC11043864; doi:10.1016/j.heliyon.2024.e28099)
Supplement: Multimedia component 2 [file mmc2.xlsx]

## Sheet: Correlations & descriptives
	1	2	3	4	5	6	7	8	9	10	11	12	13	14	15	16	17	18	19	20	21	22	23
Correlations (Pearson or Point-biserial)
1. Total points	-
2. Gender_2cl	0.183277	-
3. School report	0.34497	0.29238	-
4. question_4_row_1 How much have you learned about safety knowledge and skills through: School?	0.184882	0.102641	0.176814	-
5. question_4_row_2 How much have you learned about safety knowledge and skills through: Home/relatives?	0.129344	0.073266	0.0789475	0.270266	-
6. question_4_row_3 How much have you learned about safety knowledge and skills through: Hobbies?	0.048584	0.0276039	0.020787	0.135686	0.298491	-
7. question_4_row_4 How much have you learned about safety knowledge and skills through: Friends?	-0.07899	0.0622368	-0.0342655	0.214292	0.296509	0.295143	-
8. question_4_row_5 How much have you learned about safety knowledge and skills through: Media (tv, radio, magazines, social media etc.)?	0.0684506	0.0924482	0.0291164	0.218184	0.305399	0.115458	0.342512	-
9. question_4_row_6 How much have you learned about safety knowledge and skills through: Independent study?	0.126904	0.00529642	0.00780173	0.217461	0.34282	0.286738	0.321593	0.34015	-
10. question_4_row_7How much have you learned about safety knowledge and skills through: Games (videogames, boardgames etc.)?	-0.109944	-0.318102	-0.187193	0.0718394	0.178728	0.203393	0.330991	0.315799	0.319938	-
11. question_4_row_8 How much have you learned about safety knowledge and skills through: Somewhere else (write in the box)?	-0.161209	-0.0999234	-0.139673	-0.0479349	0.0514077	0.176254	0.159231	0.0645055	0.159513	0.183002	-
17. question_9_row_1_bin 2lk Use of methods and material in NouHätä!-programme: Powerpoint-slideshow	0.26132	0.122531	0.185553	0.150576	0.109132	0.0996843	0.0840995	0.0493464	0.0908474	-0.0209173	-0.089177	-
18. question_9_row_2_bin 2lk Use of methods and material in NouHätä!-programme: Online excercises and games	0.241889	0.038893	0.0549827	0.166854	0.0547094	0.0722147	0.0715322	0.0105702	0.101126	0.0407258	0.0145233	0.196754	-
19. question_9_row_3_bin 2lk Use of methods and material in NouHätä!-programme: Video lectures (mini-lesson or full lesson)	0.243547	0.0616793	0.0249493	0.16015	0.0797425	0.0534107	0.0604963	0.0600649	0.110099	0.0273859	-0.0717739	0.23218	0.186234	-
20. question_9_row_4_bin 2lk Use of methods and material in NouHätä!-programme: Educational videos (e.g. fire extinquishing)	0.391698	0.235561	0.223438	0.208569	0.0982363	0.0641099	0.021147	0.113307	0.098913	-0.0744949	-0.0837561	0.297972	0.290689	0.405263	-
21. question_9_row_5_bin 2lk Use of methods and material in NouHätä!-programme: Videos from YouTube stars (e.g. Biisonimafia, Soikku, Tume etc.)	0.134306	-0.0354784	-0.0683867	0.0683414	0.0886136	0.101262	0.067793	0.0878848	0.0941006	0.139466	0.0650581	0.127855	0.184248	0.134918	0.208483	-
22. question_9_row_6_bin 2lk Use of methods and material in NouHätä!-programme: Practical skills trainin (CPR, fire extinquishin, exit from the building)	0.38829	0.14577	0.151028	0.166588	0.075918	0.0212029	0.000911525	0.0394222	0.09495	-0.0720104	-0.12432	0.24257	0.275169	0.297771	0.448583	0.190871	-
23. question_9_row_7_bin 2lk Use of methods and material in NouHätä!-programme: Lesson plans for teacher (safety related lesson for use in school)	0.134585	0.00308602	0.00302842	0.144718	0.115255	0.139233	0.0628576	0.0314694	0.107814	0.0304341	0.0373697	0.208701	0.224002	0.189717	0.192079	0.192921	0.250338	-
24. question_13_row_1 Use of time in the NouHätä!-programme: How many hours you have you participated in safety education provided by a school teacher or rescue personnel during the NouHätä!-programme?	0.191028	0.0314499	0.102222	0.213708	0.0966399	0.108916	0.0458034	0.11271	0.116143	-0.00454169	0.0416339	0.183828	0.220819	0.136895	0.158996	0.0928808	0.229861	0.173399	-
25. question_13_row_2 Use of time in the NouHätä!-programme: How many hours have you spent learning about safety on your own during the NouHätä!-programme?	-0.052511	-0.0452891	-0.085064	0.0829274	0.100486	0.124001	0.0944681	0.0888359	0.149342	0.112277	0.138998	0.0666723	0.159509	0.0287981	-0.0216028	0.133776	0.00694997	0.150148	0.353877	-
26. question_13_row_3 Use of time in the NouHätä!-programme: How many hours you would liked to spend in school on the NouHätä!-programme?	0.213222	0.0560841	0.122498	0.164885	0.0896936	0.0697925	0.0775685	0.119939	0.142713	-0.0145015	0.0230004	0.171292	0.227736	0.143329	0.160179	0.0820544	0.174092	0.113981	0.527188	0.377574	-
27. Q14_kateg2 question_14=NouHätä! Was organised by one ore more rescue service representatives?	-0.127157	-0.0959821	-0.114657	-0.10187	-0.0312134	0.0108182	-0.00988925	0.00818063	-0.0353655	0.0511054	0.0758941	-0.0871553	-0.119278	-0.0967756	-0.172454	-0.00638787	-0.118679	-0.0423289	-0.0832509	0.0782109	-0.0741665	-
28. Q14_kateg3 question_14=NouHätä! was organised by both the rescue service and the school	0.253524	0.123799	0.200458	0.189215	0.108676	0.0435007	0.0396044	0.0444399	0.059125	-0.0538207	-0.0832785	0.167992	0.159572	0.168902	0.250564	0.022239	0.217112	0.0152427	0.229792	-0.0186804	0.206483	-0.615286	-
Descriptive statistics
Mean	6.58283	0.53133	8.2127	3.72361	3.71588	2.83777	2.63004	3.47382	3.06266	2.59142	1.34249	0.477253	0.395708	0.46867	0.655794	0.281545	0.63691	0.292704	1.96567	1.3897	2.00515	0.257511	0.521888
SD	2.4997	0.499232	0.914851	0.772709	0.866004	1.21075	0.9955	0.925234	1.04389	1.13652	1.22276	0.499697	0.489212	0.499232	0.475313	0.449946	0.481097	0.455199	0.889335	0.730459	0.914737	0.437451	0.499735
